# Supplementary material for: Smart Release of the Antioxidant from Chitosan-Hyaluronan Reservoir in Skin Wound Healing
Source: Pharmaceutics. 2026 May 14;18(5):603. doi: 10.3390/pharmaceutics18050603 (PMC13210664; doi:10.3390/pharmaceutics18050603)
Supplement: Supplementary file 1 [file pharmaceutics-18-00603-s001.zip]

Archive with 1 entries (1 files):
- pharmaceutics-4267406-supplementary.pdf
